# Supplementary material for: Nucleoredoxin Knockdown in SH-SY5Y Cells Promotes Cell Renewal
Source: Antioxidants (Basel). 2021 Mar 13;10(3):449. doi: 10.3390/antiox10030449 (PMC7999887; doi:10.3390/antiox10030449)
Supplement: Supplementary file 1 [file antioxidants-10-00449-s001.zip]

Archive with 7 entries (7 files):
- Fig1.tif
- Fig2.tif
- Fig3_R2.tif
- Fig4_R2.tif
- Fig5.tif
- Fig6-quer.tif
- NXN-sushi_Suppl.Table_SupplFigures_2020-02-27.pdf
